# Supplementary material for: Integrated Use of Molecular Techniques to Detect and Genetically Characterise DNA Viruses in Italian Wolves (Canis lupus italicus)
Source: Animals (Basel). 2021 Jul 24;11(8):2198. doi: 10.3390/ani11082198 (PMC8388400; doi:10.3390/ani11082198)
Supplement: Supplementary file 1 [file animals-11-02198-s001.zip]

Archive with 3 entries (3 files):
- 20210615 TableS1.pdf
- 20210615 TableS2.pdf
- 20210615 TableS3.pdf
